# Supplementary material for: Metabolic Profiling of Terpene Diversity and the Response of Prenylsynthase-Terpene Synthase Genes during Biotic and Abiotic Stresses in Dendrobium catenatum
Source: Int J Mol Sci. 2022 Jun 7;23(12):6398. doi: 10.3390/ijms23126398 (PMC9223610; doi:10.3390/ijms23126398)
Supplement: Supplementary file 1 [file ijms-23-06398-s001.zip]

Archive with 3 entries (2 files):
- ijms-1758538-supplementary/
- ijms-1758538-supplementary/Figure-suppl.pptx
- ijms-1758538-supplementary/Table-suppl.xlsx
