# Supplementary material for: Metabolic Profiling of Terpene Diversity and the Response of Prenylsynthase-Terpene Synthase Genes during Biotic and Abiotic Stresses in Dendrobium catenatum
Source: Int J Mol Sci. 2022 Jun 7;23(12):6398. doi: 10.3390/ijms23126398 (PMC9223610; doi:10.3390/ijms23126398)
Supplement: Supplementary file 1 [file ijms-23-06398-s001.zip › ijms-1758538-supplementary/Table-suppl.xlsx]

## Sheet: table S1
Metabolic profiling of terpenes diversity and the response of prenylsynthase-terpene synthase genes during biotic and abiotic stresses in Dendrobium catenatum
Xinqiao Zhan1, 2*, Yichun Qian2, Bizeng Mao 2, 3 ,4*
1Institute of Biopharmaceuticals, Taizhou University, Taizhou 318000, China;
2Institute of Biotechnology, Zhejiang University, Hangzhou, China
3Ministry of Agriculture Key Lab of Molecular Biology of Crop Pathogens and Insects, Hangzhou, China
4Key Laboratory of Biology of Crop Pathogens and Insects of Zhejiang Province, Hangzhou, China
*Correspondence: qiao1605@126.com (X.Z); qiao1605@126.com (B.M)
Table S1. Identification of terpenes in D.catenatum.
Compounds	Formula	CAS	Class I	Class II	root1	root2	root3	stem1	stem2	stem3	leaf1	leaf2	leaf3	flower1	flower2	flower3	kegg_ID
.beta.-Damascenone	C13H18O	23726-93-4	Terpenoids	Apocarotenoids	36865.5	66051.7	78014.1	13409	19058.8	7041.68	554545	792556	791058	527026	570402	579129	--
.alpha.-Ionone	C13H20O	127-41-3	Terpenoids	Apocarotenoids	76602.5	92560.4	106934	83325.6	57183.5	78583	130738	176242	201818	489443	604922	460189	C12286
Phytol	C20H40O	150-86-7	Terpenoids	Diterpenoids	103085	111432	130846	74816.7	80611.1	82437.2	102320	164233	108893	45582.9	90551.3	81742.6	C01389
Phenanthrene,7-ethenyl-1,2	C20H32	1686-56-2	Terpenoids	Diterpenoids	3.38384e+06	4.94564e+06	4.91508e+06	4.26717e+06	1.92371e+06	3.36975e+06	44806.4	47905.3	40363.5	28332.3	13520.1	38356	--
ar-abietatriene	C20H30	19407-28-4	Terpenoids	Diterpenoids	38906.7	53324.2	59334.2	26220.4	9967.33	21095.9	1310.98	1117.63	845.923	910.039	1	884.245	--
Ferruginol	C20H30O	514-62-5	Terpenoids	Diterpenoids	135000	211610	195530	9	31375	29215	6593.4	16426	9	67500	68223	73909	C09092
Dehydroabietic acid	C20H28O2	1740-19-8	Terpenoids	Diterpenoids	42883	38207	44378	16706	17708	15999	30910	23357	18992	22306	26311	19621	--
Cafestol	C20H28O3	469-83-0	Terpenoids	Diterpenoids	20399	33559	34866	22682	9	25009	75684	76815	72943	9	9	9	C09066
Hispanolone	C20H30O3	18676-07-8	Terpenoids	Diterpenoids	95390	88747	123880	28964	36865	28939	74747	133350	71891	141000	137410	158940	--
6'-O-D-Glucosylsweroside	C22H32O14	-	Terpenoids	Monoterpenoids	150470	135420	198790	6453.8	5866	18682	48750	83800	82480	9	9	9	--
Geraniol	C10H18O	106-24-1	Terpenoids	Monoterpenoids	191085	199475	306028	891487	1.72438e+06	941614	1.29268e+06	1.44407e+06	1.3924e+06	808853	506288	928020	C01500
Myrcene	C10H16	123-35-3	Terpenoids	Monoterpenoids	73201.1	94693.3	63413.5	292342	479483	277086	382269	260090	447111	361315	516515	265216	C06074
Ocimene	C10H16	673-84-7	Terpenoids	Monoterpenoids	36979	46252.8	46479.2	69801.1	102796	55262.6	154290	185054	193885	266423	302459	167963	--
3-Carene	C10H16	13466-78-9	Terpenoids	Monoterpenoids	8426.28	12079.8	10552.8	10043.5	1	4599.9	1	1	1	2.23787e+06	2.4644e+06	923194	--
gamma-Terpinene	C10H16	99-85-4	Terpenoids	Monoterpenoids	8092.52	8231.44	9121.22	18478.5	31955.3	17481.9	25470.3	22804.5	30668.9	293179	266021	127881	C09900
1,3,8-p-Menthatriene	C10H14	18368-95-1	Terpenoids	Monoterpenoids	3000.05	3742.9	2947.55	2553.52	1645.03	1	8717.57	7334.35	8016.29	311609	275762	183722	--
(+)-alpha-Pinene	C10H16	7785-70-8	Terpenoids	Monoterpenoids	8475.84	12014	10459.1	10043.5	1	4599.9	1	1	1	2.23787e+06	2.4644e+06	923194	C06306
(+)-3-Carene	C10H16	498-15-7	Terpenoids	Monoterpenoids	1.15981e+06	1.28221e+06	1.15283e+06	1.94227e+06	2.86721e+06	1.92571e+06	3.02152e+06	2.83673e+06	3.20425e+06	2.30355e+06	2.19337e+06	2.13304e+06	C11382
(+)-4-Carene	C10H16	29050-33-7	Terpenoids	Monoterpenoids	28445.7	40239.6	45055.6	82945.7	117587	70448.3	128755	152574	168962	237482	279668	154893	--
p-Mentha-1,5,8-triene	C10H14	21195-59-5	Terpenoids	Monoterpenoids	41170.7	53149.4	1	10958.4	18233.4	18656.3	17798.6	16876.4	24776.3	545435	785665	408514	--
L-.alpha.-Terpineol	C10H18O	10482-56-1	Terpenoids	Monoterpenoids	279431	295042	282728	1.10924e+06	1.85387e+06	1.03435e+06	1.51988e+06	1.56879e+06	1.66581e+06	7.23934e+06	1.04575e+07	7.65746e+06	C11393
Carvotanacetone	C10H16O	499-71-8	Terpenoids	Monoterpenoids	20608.7	23632.7	70667.6	12128.2	13160.7	6873.53	7621.19	8550.49	15167.4	93164.4	119782	118887	--
Isolongifolene	C15H22O	23747-14-0	Terpenoids	Sesquiterpenoids	587460	665395	601304	4907.53	16263.2	11916.3	2763.72	3486.8	3762.73	1	1	1	--
2,3-Dehydro-1,8-cineole	C10H16O	92760-25-3	Terpenoids	Monoterpenoids	39868.3	44322.9	76412.7	9850.56	10191.4	8169.97	76174.9	60074.3	90107.4	2.75045e+06	4.86357e+06	1.9388e+06	--
(±)-Theaspirane	C13H22O	36431-72-8	Terpenoids	Monoterpenoids	45600.2	52197.6	59915.8	5251.56	7963.56	8879.64	17328.6	16447.7	19307.6	3.51691e+06	4.92079e+06	3.56782e+06	--
alpha-phellandren-8-ol	C10H16O	1686-20-0	Terpenoids	Monoterpenoids	12886.8	14839.1	12473.9	1	370713	1	7187.79	11292.7	9820.78	4.28812e+06	5.77546e+06	3.9769e+06	--
pseudo-limonene	C10H16	499-97-8	Terpenoids	Monoterpenoids	44383.4	58423.6	52585.6	129530	205796	119597	175938	162140	229287	98567.9	116255	77448.4	--
(-)-Terpinen-4-ol	C10H18O	20126-76-5	Terpenoids	Monoterpenoids	9554.89	11158.4	12880.8	18026.7	24536.5	13920.8	20932.4	21183.5	25209.9	1.23866e+06	957464	837384	C17073
exo-2-Hydroxycineole	C10H18O2	92999-78-5	Terpenoids	Monoterpenoids	538712	508989	828623	48214.5	76902.6	66291.2	150706	143707	443318	929551	664695	794845	C20326
2-exo-hydroxy-1,8-cineole	C10H18O2	18679-48-6	Terpenoids	Monoterpenoids	10668.4	14069.4	12911.9	2008.69	4512.3	1	7710.61	9822.03	7808.89	304545	1.76058e+06	199936	C20326
bornane-2,5-dione	C10H14O2	4230-32-4	Terpenoids	Monoterpenoids	28532.9	30103.7	57834.6	7048.17	6210.07	10153.2	9052.49	10216.5	24142.2	78242.1	89662.3	77264	C03037
Vomifoliol	C13H20O3	189351-15-3	Terpenoids	Monoterpenoids	61149000	44775000	58401000	9	81590	25243	68950	43321	35425	68120	89930	104410	C04166
6,9-Dihydroxy-7-megastigmen-3-one	C13H22O3	-	Terpenoids	Monoterpenoids	18518	38221	23024	38349	51454	33925	196990	216570	214310	27782	33529	19438	--
Sweroside	C16H22O9	14215-86-2	Terpenoids	Monoterpenoids	76249	62016	84086	310460	266790	259340	602780	645670	897350	26970	13094	9407.5	C17071
Geniposide	C17H24O10	24512-63-8	Terpenoids	Monoterpenoids	65677	131190	136340	324710	239380	293220	348620	374850	541270	92555	35124	70262	C09781
Gardenoside	C17H24O11	24512-62-7	Terpenoids	Monoterpenoids	24108	15836	50802	31172	31960	20674	523970	575720	643900	1493.2	9	2782.5	C09779
Dendrobin A	C16H18O4	-	Alkaloids	Sesquiterpene Alkaloids	333030	148100	275980	75849	200410	205440	6018.6	3126.8	59762	12476	138540	108190	--
N-Methyldendrobine	C17H28NO2+	-	Alkaloids	Sesquiterpene Alkaloids	247380	158190	222550	56203	92136	66406	183480	269450	160450	457420	450220	645860	--
6-Hydroxydendroxine	C17H25NO4	-	Alkaloids	Sesquiterpene Alkaloids	9	9	9	9	9	2394	9	9	9	105270	101690	145080	--
N-Isopentenyl-6-hydroxydendroxinium	C22H34NO4+	-	Alkaloids	Sesquiterpene Alkaloids	9244.5	6736.9	7806.3	2488.3	4347.1	7846	7020.7	5230.7	12590	849.86	2534.8	1472.5	--
Dendroside G	C21H34O10	503443-66-1	Terpenoids	Sesquiterpenoids	34250	39639	42265	241570	112100	149360	1569400	1756700	1813100	55881	38441	30898	--
cis-.beta.-Farnesene	C15H24	28973-97-9	Terpenoids	Sesquiterpenoids	35034	41028.2	30562.6	349427	269698	225481	15797.7	12580.4	14315.5	14082.5	11571.7	1	--
beta-Farnesene	C15H24	18794-84-8	Terpenoids	Sesquiterpenoids	28937.3	32198.9	49287	67395.2	41215.5	29876.3	17213.4	9164.46	31022.8	19759.4	26224.5	16775.7	C09666
.gamma.-Muurolene	C15H24	30021-74-0	Terpenoids	Sesquiterpenoids	1	1	1	246375	188491	148638	1	1	1	3759.7	1	1	--
β-Sesquiphellandrene	C15H24	20307-83-9	Terpenoids	Sesquiterpenoids	1	1	11409.6	1.00379e+06	663838	499807	8530.54	8303.08	5392.39	25274.4	24208.8	25018.7	C16776
Zingiberene	C15H24	495-60-3	Terpenoids	Sesquiterpenoids	22740.2	31285.7	36717.4	302857	195108	152762	10750.6	23368.1	16332.5	4901.05	5603.63	8016.07	C09750
(S)-beta-Bisabolene	C15H24	495-61-4	Terpenoids	Sesquiterpenoids	28789.4	87756.3	45046.8	843160	628388	456783	1	1	1	1	1	1	C16775
cis-.alpha.-Bergamotene	C15H24	18252-46-5	Terpenoids	Sesquiterpenoids	24169	57875.4	65193.5	2.39699e+06	2.1314e+06	1.46176e+06	22662.3	5307.2	16906.6	7037.38	6080.41	10936.4	--
(-)-Clovene	C15H24	469-92-1	Terpenoids	Sesquiterpenoids	207172	302145	277480	1	1	1	3904.96	753.626	3368.89	1	1	1	--
Epizonarene	C15H24	41702-63-0	Terpenoids	Sesquiterpenoids	16073.4	44038.5	20375.3	346877	258536	183837	1	1	1	1	1864.93	1	--
(+)-Cuparene	C15H22	16982-00-6	Terpenoids	Sesquiterpenoids	384621	929141	626787	684517	588225	348260	1	1	567.568	1	1	1	--
Cedrene	C15H24	1000162-76-8	Terpenoids	Sesquiterpenoids	179704	256340	221190	1	1	1	2117.99	1	1771.8	913.198	1	1	--
Sesquithujene	C15H24	58319-06-5	Terpenoids	Sesquiterpenoids	1	1	1	228860	169302	126212	1	1	1	24884.2	37656.9	43009.6	--
(-)-(1S,5S,7R)-β-trans-bergamotene	C15H24	15438-94-5	Terpenoids	Sesquiterpenoids	1	1	1	54098.1	37512.6	29406.6	1	1	1	1	1	1	--
(E)-alpha-bisabolene	C15H24	25532-79-0	Terpenoids	Sesquiterpenoids	6778.86	8498.21	10169.4	79902.9	49080.8	36924.4	2404.37	1	2409.45	3265.27	6433.83	7207.88	--
Elemol	C15H26O	639-99-6	Terpenoids	Sesquiterpenoids	3796600	5320300	4410200	4577500	5911700	5970400	14372000	16690000	16261000	3495400	4667300	5047300	--
Confertifolin	C15H22O2	1811-23-0	Terpenoids	Sesquiterpenoids	1255500	1245800	1285700	1697900	1469600	1951000	1441800	1195400	1463100	941680	1116500	1060000	C09376
Ixerisoside D	C21H28O8	-	Terpenoids	Sesquiterpenoids	477960	420530	530300	14353	49127	28054	365950	274660	368840	3389400	1820300	2803900	--
Squalene	C30H50	111-02-4	Terpenoids	Triterpenoids	40219.1	47522.5	95486.2	4529.54	1	2870.47	3597.08	6764.01	2772.82	16147.8	12928	31377	C00751
α-Amyrenone	C30H48O	638-96-0	Terpenoids	Triterpenoids	9	9	9	9	9	9	9	9	9	168560	127350	157110	--
Betulinic acid	C30H48O3	472-15-1	Terpenoids	Triterpenoids	304750	602910	461140	138320	130110	113230	204270	207500	50459	129210	102930	110870	C08619
Ursolic acid	C30H48O3	77-52-1	Terpenoids	Triterpenoids	273550	242730	277520	9249.4	10331	28910	10554	14892	18388	12368	13136	5972.5	C08988
Mangiferolic acid	C30H48O3	4184-34-3	Terpenoids	Triterpenoids	2113200	1934700	1947100	10641	42338	97717	107560	92099	195630	112810	127350	37297	--
(23S)-3β-hydroxydammara-21-oic acid 21,23-lactone	C30H48O3	-	Terpenoids	Triterpenoids	2131300	2147200	1954100	14461	39996	88347	108690	92559	190150	133850	130410	46601	--
24,30-Dihydroxy-12(13)-enolupinol	C30H48O3	-	Terpenoids	Triterpenoids	1575800	1738600	1410300	9	32897	73203	81742	62203	151450	102050	97569	28316	--
3,24-Dihydroxy-17,21-semiacetal-12(13)oleanolic fruit	C30H48O4	-	Terpenoids	Triterpenoids	6099000	6143800	6105700	10257	21003	56216	124760	95872	196700	211990	223510	109800	--
2-Hydroxyoleanolic acid	C30H48O4	26707-60-8	Terpenoids	Triterpenoids	6531000	5959300	6528300	9441	20088	60674	132790	99833	187300	180580	213270	95140	--
Crataegolic acid	C30H48O4	4373-41-5	Terpenoids	Triterpenoids	7775700	7271800	7707900	15567	27232	64893	162760	124250	234920	188510	164670	60937	C16939
Hederagenin	C30H48O4	465-99-6	Terpenoids	Triterpenoids	132350	119770	98359	6704.2	39057	69413	28809	47400	95500	11248	16663	18629	--
Corosolic acid	C30H48O4	4547-24-4	Terpenoids	Triterpenoids	7912000	7336400	7661400	13799	23337	71730	153940	123780	241400	189540	153060	68198	--
2α,19α-Dihydroxy-3-oxours-12-en-28-oic acid	C30H46O5	176983-21-4	Terpenoids	Triterpenoids	46320	51142	57287	12402	9	16512	5913.1	9	9	9	9	16315	--
Tormentic acid	C30H48O5	13850-16-3	Terpenoids	Triterpenoids	9985.2	10920	11319	9	1078.4	9	630.35	9	935.41	9	9	9	--
Euscaphic acid	C30H48O5	53155-25-2	Terpenoids	Triterpenoids	10440	12864	11607	9	9	9	9	9	9	9	9	9	C17890
2α,3α-Dihydroxyursolic acid	C30H48O5	-	Terpenoids	Triterpenoids	9287.8	13454	10790	9	9	9	9	9	9	9	9	9	--

## Sheet: table S2
Table S2. DAMs in root vs. flower.
Compound	CLASS	pvalue	VIP	logFC	Sig
6-Hydroxydendroxine	Alkaloids	0.0137544	1.11054	-13.6705	Down
N-Methyldendrobine	Alkaloids	0.0269155	1.03318	-1.30641	Down
.beta.-Damascenone	Apocarotenoids	2.87528e-05	1.08896	-3.21199	Down
.alpha.-Ionone	Apocarotenoids	0.00856382	1.09904	-2.49325	Down
alpha-phellandren-8-ol	Monoterpenoids	0.0138488	1.10983	-8.44818	Down
(-)-Terpinen-4-ol	Monoterpenoids	0.0138427	1.1086	-6.49663	Down
1,3,8-p-Menthatriene	Monoterpenoids	0.021783	1.1072	-6.31419	Down
(±)-Theaspirane	Monoterpenoids	0.0132751	1.1087	-6.25025	Down
L-.alpha.-Terpineol	Monoterpenoids	0.0149622	1.10826	-4.88645	Down
gamma-Terpinene	Monoterpenoids	0.0498488	1.0963	-4.75502	Down
p-Mentha-1,5,8-triene	Monoterpenoids	0.0357157	0.716879	-4.20504	Down
(+)-4-Carene	Monoterpenoids	0.0346392	1.07673	-2.5628	Down
Ocimene	Monoterpenoids	0.0365572	1.0834	-2.50606	Down
Geraniol	Monoterpenoids	0.045086	1.02838	-1.68716	Down
Carvotanacetone	Monoterpenoids	0.0281496	0.929318	-1.52997	Down
bornane-2,5-dione	Monoterpenoids	0.0314157	0.959842	-1.0738	Down
Sesquithujene	Sesquiterpenoids	0.0225658	1.11031	-15.1026	Down
β-Sesquiphellandrene	Sesquiterpenoids	0.0304198	0.830216	-2.70678	Down
Ixerisoside D	Sesquiterpenoids	0.0402765	1.08243	-2.48766	Down
α-Amyrenone	Triterpenoids	0.00655054	1.11069	-14.0343	Down
N-Isopentenyl-6-hydroxydendroxinium	Alkaloids	0.00319716	1.03475	2.29203	Up
Ferruginol	Diterpenoids	0.0406332	1.06275	1.37081	Up
ar-abietatriene	Diterpenoids	0.0142503	0.900354	6.39958	Up
Phenanthrene,7-ethenyl-1,2	Diterpenoids	0.0135122	1.10173	7.36743	Up
Cafestol	Diterpenoids	0.0235066	1.10984	11.6838	Up
6'-O-D-Glucosylsweroside	Monoterpenoids	0.0137131	1.11055	14.1318	Up
Sweroside	Monoterpenoids	0.00266053	1.02912	2.16817	Up
Vomifoliol	Monoterpenoids	0.00846077	1.10954	9.29024	Up
Isolongifolene	Monoterpenoids	0.00150529	1.11084	19.2374	Up
cis-.beta.-Farnesene	Sesquiterpenoids	0.0093573	0.612526	2.05522	Up
Zingiberene	Sesquiterpenoids	0.0226736	1.07626	2.29265	Up
Cedrene	Sesquiterpenoids	0.0100836	1.01139	9.48811	Up
(-)-Clovene	Sesquiterpenoids	0.0115656	1.11067	18.0007	Up
Hederagenin	Triterpenoids	0.00718495	1.09444	2.91278	Up
2α,19α-Dihydroxy-3-oxours-12-en-28-oic acid	Triterpenoids	0.00410159	0.861704	3.24407	Up
(23S)-3β-hydroxydammara-21-oic acid 21,23-lactone	Triterpenoids	0.000143584	1.08383	4.32549	Up
24,30-Dihydroxy-12(13)-enolupinol	Triterpenoids	0.00251967	1.07317	4.37353	Up
Mangiferolic acid	Triterpenoids	0.000108806	1.07907	4.43342	Up
Ursolic acid	Triterpenoids	0.00128398	1.09752	4.65643	Up
3,24-Dihydroxy-17,21-semiacetal-12(13)oleanolic fruit	Triterpenoids	3.48325e-06	1.10184	5.07247	Up
2-Hydroxyoleanolic acid	Triterpenoids	0.000667466	1.10109	5.28146	Up
Crataegolic acid	Triterpenoids	0.000221163	1.09444	5.78003	Up
Corosolic acid	Triterpenoids	0.000290085	1.09821	5.80139	Up
Tormentic acid	Triterpenoids	0.00135356	1.1108	10.221	Up
2α,3α-Dihydroxyursolic acid	Triterpenoids	0.0116889	1.11034	10.2784	Up
Euscaphic acid	Triterpenoids	0.00360347	1.11069	10.3365	Up

## Sheet: table S3
Table S3. DAMs in stem vs. flower.
Compound	CLASS	pvalue	VIP	logFC	Sig
N-Methyldendrobine	Alkaloids	0.0461014	1.19904	-1.51416	Down
.beta.-Damascenone	Apocarotenoids	0.0124167	1.27956	-5.75803	Down
.alpha.-Ionone	Apocarotenoids	0.0305239	1.19665	-1.21556	Down
Cafestol	Diterpenoids	0.0160715	0.755573	-2.2407	Down
6'-O-D-Glucosylsweroside	Monoterpenoids	0.0227373	1.20197	-2.79411	Down
Gardenoside	Monoterpenoids	0.00360981	1.28838	-4.37886	Down
2,3-Dehydro-1,8-cineole	Monoterpenoids	0.0164277	1.28383	-3.00422	Down
1,3,8-p-Menthatriene	Monoterpenoids	0.00407219	0.78796	-2.51882	Down
6,9-Dihydroxy-7-megastigmen-3-one	Monoterpenoids	3.92e-05	1.27942	-2.34329	Down
2-exo-hydroxy-1,8-cineole	Monoterpenoids	0.0233306	0.734728	-1.95812	Down
Sweroside	Monoterpenoids	0.0381674	1.2439	-1.35892	Down
(±)-Theaspirane	Monoterpenoids	0.00214465	1.21386	-1.26457	Down
Ocimene	Monoterpenoids	0.0056975	1.1846	-1.22661	Down
Dendroside G	Sesquiterpenoids	0.000328532	1.27141	-3.35283	Down
Ixerisoside D	Sesquiterpenoids	0.00578465	1.24272	-3.46312	Down
Elemol	Sesquiterpenoids	0.000637226	1.27335	-1.52361	Down
Crataegolic acid	Triterpenoids	0.03438	1.14447	-2.27695	Down
3,24-Dihydroxy-17,21-semiacetal-12(13)oleanolic fruit	Triterpenoids	0.0490255	1.10586	-2.25424	Down
Corosolic acid	Triterpenoids	0.0414107	1.11347	-2.25351	Down
2-Hydroxyoleanolic acid	Triterpenoids	0.0294638	1.09234	-2.21888	Down
Phenanthrene,7-ethenyl-1,2	Diterpenoids	0.0440903	1.28649	6.16679	Up
Zingiberene	Sesquiterpenoids	0.0455762	1.26069	3.68909	Up
cis-.beta.-Farnesene	Sesquiterpenoids	0.0178614	1.2889	4.30618	Up
β-Sesquiphellandrene	Sesquiterpenoids	0.0404737	1.28708	6.6076	Up
cis-.alpha.-Bergamotene	Sesquiterpenoids	0.019121	1.27312	7.0605	Up
(+)-Cuparene	Sesquiterpenoids	0.0325946	1.20861	11.4747	Up
(-)-(1S,5S,7R)-β-trans-bergamotene	Sesquiterpenoids	0.0309524	1.29414	15.2999	Up
Sesquithujene	Sesquiterpenoids	0.0277839	1.29434	17.4153	Up
.gamma.-Muurolene	Sesquiterpenoids	0.0206249	1.2945	17.5694	Up
Epizonarene	Sesquiterpenoids	0.0306145	1.29431	18.0052	Up
(S)-beta-Bisabolene	Sesquiterpenoids	0.0289304	1.29441	19.294	Up

## Sheet: table S4
Table S4. Classification of DcaPS-TPSs.
gene name	#ID	length	MW(Da)	pI	class
DcaSPS	Dca019501	397	43081.7	5.75	PT
DcaGPS1	Dca008492	419	46562	6.78	PT
DcaGPS2	Dca008495	420	46713.1	6.73	PT
DcaGGPS1	Dca003442	268	28251.3	7	PT
DcaGGPS2	Dca011402	367	39886.3	5.95	PT
DcaGGPS3	Dca001222	356	38426.7	5.4	PT
DcaGGPS4	Dca018982	360	38737.3	6.58	PT
DcaGGPS5	Dca011484	159	17191.6	4.29	PT
DcaFPS	Dca007721	349	40279.6	4.87	PT
DcaTPS01	Dca003139	563	65722.1	5.81	TPS
DcaTPS02	Dca003141	563	65837.2	4.87	TPS
DcaTPS03	Dca003142	563	65611.9	5.04	TPS
DcaTPS04	Dca008309	550	64888.2	5.33	TPS
DcaTPS05	Dca018407	550	64678.7	5.65	TPS
DcaTPS06	Dca019412	554	64928.1	4.76	TPS
DcaTPS07	Dca025698	552	64815.7	5.18	TPS
DcaTPS08	Dca026570	552	64937.2	5.72	TPS
DcaTPS09	Dca022747	149	17071.1	7.07	TPS
DcaTPS10	Dca022749	231	27398.5	4.9	TPS
DcaTPS11	Dca028160	192	22628	7.38	TPS
DcaTPS12	Dca016979	549	64226.5	5.85	TPS
DcaTPS13	Dca026369	549	64605.6	5.41	TPS
DcaTPS14	Dca026367	154	18185.4	6.86	TPS
DcaTPS15	Dca019411	506	59481.4	4.89	TPS
DcaTPS16	Dca024936	125	14975	5.93	TPS
DcaTPS17	Dca014928	319	36819	6.79	TPS
DcaTPS18	Dca017970	380	44043.3	6.39	TPS
DcaTPS19	Dca017971	511	58700	5.73	TPS
DcaTPS20	Dca011214	557	65024.4	5.01	TPS
DcaTPS21	Dca000723	645	74887.1	6.21	TPS
DcaTPS22	Dca000728	461	53782.5	6.83	TPS
DcaTPS23	Dca003295	620	72565.5	6.27	TPS
DcaTPS24	Dca007746	598	69726.4	5.99	TPS
DcaTPS25	Dca007747	598	69596.3	5.77	TPS
DcaTPS26	Dca010855	481	55949.8	4.7	TPS
DcaTPS27	Dca011215	557	64795.3	5.22	TPS
DcaTPS28	Dca013782	597	69668	5.14	TPS
DcaTPS29	Dca020940	598	69586.9	4.98	TPS
DcaTPS30	Dca026890	582	68066.1	4.98	TPS
DcaTPS31	Dca000724	633	74022.5	6.87	TPS
DcaTPS32	Dca000725	608	70521.3	5.36	TPS
DcaTPS33	Dca013784	458	53346.4	4.83	TPS
DcaTPS34	Dca016966	362	41652.5	7.45	TPS
DcaTPS35	Dca017864	468	54504.3	6.84	TPS
DcaTPS36	Dca017865	468	54520.8	6.57	TPS
DcaTPS37	Dca016965	856	100048	7.55	TPS
DcaTPS38	Dca022838	188	21528.7	7.97	TPS
DcaTPS39	Dca022837	849	98687.6	7.16	TPS
DcaTPS40	Dca005188	810	91124.8	6.04	TPS
DcaTPS41	Dca018946	351	38475.4	4.57	TPS
DcaTPS42	Dca019415	449	50749.3	7.94	TPS

## Sheet: table S5
Table S5. The correlation of terpenes and terpene biosynthesis-related genes.
Gene	ID	Metabolite	rho	pvalue	relation
DcaDXS	Dca010533	Cafestol	-0.988452	0.0115478	negtive
DcaDXS	Dca010533	6'-O-D-Glucosylsweroside	-0.960344	0.0396557	negtive
DcaFPS	Dca007721	Cafestol	-0.972559	0.0274405	negtive
DcaGGPS	Dca003442	Cafestol	-0.987228	0.0127717	negtive
DcaGGPS	Dca003442	6'-O-D-Glucosylsweroside	-0.96479	0.0352104	negtive
DcaGGPS	Dca018982	Cafestol	-0.996804	0.00319613	negtive
DcaGGPS	Dca018982	N-Isopentenyl-6-hydroxydendroxinium	-0.973029	0.026971	negtive
DcaGGPS	Dca018982	6'-O-D-Glucosylsweroside	-0.981722	0.0182776	negtive
DcaIspE	Dca021269	Cafestol	-0.977773	0.0222271	negtive
DcaIspE	Dca021269	6'-O-D-Glucosylsweroside	-0.956115	0.0438846	negtive
DcaIspF	Dca001950	Tormentic acid	-0.961279	0.0387215	negtive
DcaACAT	Dca017821	Cafestol	-0.997575	0.00242503	negtive
DcaACAT	Dca017821	N-Isopentenyl-6-hydroxydendroxinium	-0.967021	0.0329789	negtive
DcaACAT	Dca017821	6'-O-D-Glucosylsweroside	-0.973612	0.0263884	negtive
DcaHMGR	Dca007942	Cafestol	-0.995172	0.00482794	negtive
DcaHMGR	Dca007942	N-Isopentenyl-6-hydroxydendroxinium	-0.95876	0.0412404	negtive
DcaHMGR	Dca007942	6'-O-D-Glucosylsweroside	-0.967486	0.032514	negtive
DcaHMGR	Dca011755	Cafestol	-0.975479	0.0245214	negtive
DcaHMGR	Dca015960	Cafestol	-0.995044	0.00495621	negtive
DcaHMGR	Dca015960	N-Isopentenyl-6-hydroxydendroxinium	-0.963635	0.0363654	negtive
DcaHMGR	Dca015960	6'-O-D-Glucosylsweroside	-0.974228	0.0257723	negtive
DcaHMGS	Dca001564	Cafestol	-0.997824	0.00217647	negtive
DcaHMGS	Dca001564	N-Isopentenyl-6-hydroxydendroxinium	-0.980251	0.0197485	negtive
DcaHMGS	Dca001564	6'-O-D-Glucosylsweroside	-0.986295	0.0137046	negtive
DcaHMGS	Dca006980	Cafestol	-0.998244	0.0017558	negtive
DcaHMGS	Dca006980	N-Isopentenyl-6-hydroxydendroxinium	-0.967171	0.0328287	negtive
DcaHMGS	Dca006980	6'-O-D-Glucosylsweroside	-0.971693	0.0283073	negtive
DcaHMGS	Dca028639	Cafestol	-0.999163	0.000836889	negtive
DcaHMGS	Dca028639	N-Isopentenyl-6-hydroxydendroxinium	-0.982729	0.0172713	negtive
DcaHMGS	Dca028639	6'-O-D-Glucosylsweroside	-0.985208	0.0147917	negtive
DcaTPS	Dca000724	Cafestol	-0.955314	0.0446858	negtive
DcaTPS	Dca000725	Cafestol	-0.988591	0.011409	negtive
DcaTPS	Dca000725	6'-O-D-Glucosylsweroside	-0.965183	0.0348172	negtive
DcaTPS	Dca000728	Cafestol	-0.988009	0.0119913	negtive
DcaTPS	Dca000728	6'-O-D-Glucosylsweroside	-0.965457	0.034543	negtive
DcaTPS	Dca003295	Cafestol	-0.987883	0.0121168	negtive
DcaTPS	Dca003295	6'-O-D-Glucosylsweroside	-0.963403	0.0365965	negtive
DcaTPS	Dca007746	Cafestol	-0.988023	0.0119768	negtive
DcaTPS	Dca007746	6'-O-D-Glucosylsweroside	-0.965537	0.0344632	negtive
DcaTPS	Dca007747	Cafestol	-0.988032	0.011968	negtive
DcaTPS	Dca007747	6'-O-D-Glucosylsweroside	-0.965551	0.0344493	negtive
DcaGcpE	Dca013365	(+)-Cuparene	-0.987895	0.0121054	negtive
DcaGcpE	Dca013365	Isolongifolene	-0.959944	0.0400557	negtive
DcaGGPS	Dca011484	ar-abietatriene	-0.9706	0.0294003	negtive
DcaSPS	Dca019501	Epizonarene	-0.972101	0.0278986	negtive
DcaSPS	Dca019501	Dendrobin A	-0.977953	0.0220466	negtive
DcaIspF	Dca001950	Isolongifolene	-0.996307	0.00369281	negtive
DcaIspH	Dca001331	(+)-Cuparene	-0.97301	0.0269896	negtive
DcaIspH	Dca001331	Isolongifolene	-0.977851	0.0221492	negtive
DcaHMGS	Dca006981	(+)-Cuparene	-0.978091	0.0219093	negtive
DcaHMGS	Dca006981	Isolongifolene	-0.974234	0.0257664	negtive
DcaTPS	Dca026890	Dendrobin A	-0.957211	0.0427886	negtive
DcaDXS	Dca010533	α-Amyrenone	0.999578	0.000422435	positive
DcaFPS	Dca007721	α-Amyrenone	0.996706	0.00329401	positive
DcaGGPS	Dca001222	α-Amyrenone	0.955503	0.0444969	positive
DcaGGPS	Dca003442	α-Amyrenone	0.999984	1.63741e-05	positive
DcaGGPS	Dca018982	α-Amyrenone	0.996104	0.0038955	positive
DcaIDI	Dca015044	α-Amyrenone	0.971213	0.0287866	positive
DcaIspE	Dca021269	α-Amyrenone	0.998383	0.00161723	positive
DcaACAT	Dca017821	α-Amyrenone	0.996314	0.00368595	positive
DcaHMGR	Dca007942	α-Amyrenone	0.997843	0.00215685	positive
DcaHMGR	Dca011755	α-Amyrenone	0.978559	0.0214415	positive
DcaHMGR	Dca015960	α-Amyrenone	0.99847	0.00153032	positive
DcaHMGS	Dca001564	α-Amyrenone	0.992558	0.00744218	positive
DcaHMGS	Dca006980	α-Amyrenone	0.994823	0.00517747	positive
DcaHMGS	Dca028639	α-Amyrenone	0.98964	0.0103595	positive
DcaTPS	Dca000724	α-Amyrenone	0.986946	0.0130535	positive
DcaTPS	Dca000725	α-Amyrenone	0.999977	2.30916e-05	positive
DcaTPS	Dca000728	α-Amyrenone	0.999998	1.77903e-06	positive
DcaTPS	Dca003295	α-Amyrenone	0.999938	6.19453e-05	positive
DcaTPS	Dca007746	α-Amyrenone	0.999999	1.21642e-06	positive
DcaTPS	Dca007747	α-Amyrenone	0.999999	1.15307e-06	positive
DcaTPS	Dca026890	Dendroside G	0.950133	0.0498672	positive
DcaDXR	Dca017836	1,3,8-p-Menthatriene	0.998023	0.00197657	positive
DcaDXR	Dca017836	.alpha.-Ionone	0.994503	0.00549654	positive
DcaDXR	Dca017836	2,3-Dehydro-1,8-cineole	0.990591	0.009409	positive
DcaDXR	Dca017836	2-exo-hydroxy-1,8-cineole	0.968004	0.0319959	positive
DcaDXS	Dca010533	p-Mentha-1,5,8-triene	0.989725	0.0102755	positive
DcaDXS	Dca010533	(±)-Theaspirane	0.96455	0.0354503	positive
DcaDXS	Dca010533	(-)-Terpinen-4-ol	0.985295	0.0147051	positive
DcaDXS	Dca010533	2-exo-hydroxy-1,8-cineole	0.959693	0.0403074	positive
DcaFPS	Dca007721	1,3,8-p-Menthatriene	0.972331	0.0276689	positive
DcaFPS	Dca007721	p-Mentha-1,5,8-triene	0.987347	0.0126531	positive
DcaFPS	Dca007721	2,3-Dehydro-1,8-cineole	0.953919	0.0460807	positive
DcaFPS	Dca007721	(±)-Theaspirane	0.966087	0.0339133	positive
DcaFPS	Dca007721	(-)-Terpinen-4-ol	0.988695	0.0113053	positive
DcaFPS	Dca007721	2-exo-hydroxy-1,8-cineole	0.970204	0.0297962	positive
DcaGcpE	Dca013365	.alpha.-Ionone	0.976139	0.0238611	positive
DcaGGPS	Dca001222	1,3,8-p-Menthatriene	0.979691	0.0203093	positive
DcaGGPS	Dca001222	p-Mentha-1,5,8-triene	0.982895	0.0171054	positive
DcaGGPS	Dca001222	2,3-Dehydro-1,8-cineole	0.992348	0.00765182	positive
DcaGGPS	Dca001222	(±)-Theaspirane	0.991205	0.00879523	positive
DcaGGPS	Dca001222	2-exo-hydroxy-1,8-cineole	0.999644	0.000356213	positive
DcaGGPS	Dca003442	1,3,8-p-Menthatriene	0.952045	0.047955	positive
DcaGGPS	Dca003442	p-Mentha-1,5,8-triene	0.985942	0.0140581	positive
DcaGGPS	Dca003442	(±)-Theaspirane	0.958551	0.0414487	positive
DcaGGPS	Dca003442	(-)-Terpinen-4-ol	0.989886	0.0101142	positive
DcaGGPS	Dca003442	2-exo-hydroxy-1,8-cineole	0.955984	0.0440162	positive
DcaGGPS	Dca011484	Ocimene	0.989223	0.0107772	positive
DcaGGPS	Dca011484	(+)-4-Carene	0.991462	0.00853808	positive
DcaGGPS	Dca018982	p-Mentha-1,5,8-triene	0.973384	0.0266155	positive
DcaGGPS	Dca018982	(-)-Terpinen-4-ol	0.986291	0.0137087	positive
DcaIDI	Dca015044	1,3,8-p-Menthatriene	0.977098	0.0229015	positive
DcaIDI	Dca015044	p-Mentha-1,5,8-triene	0.992103	0.00789688	positive
DcaIDI	Dca015044	2,3-Dehydro-1,8-cineole	0.984514	0.0154863	positive
DcaIDI	Dca015044	(±)-Theaspirane	0.993745	0.00625526	positive
DcaIDI	Dca015044	2-exo-hydroxy-1,8-cineole	0.998082	0.00191775	positive
DcaIspD	Dca022235	Ocimene	0.960439	0.0395614	positive
DcaIspD	Dca022235	(+)-4-Carene	0.996306	0.00369391	positive
DcaIspD	Dca022235	L-.alpha.-Terpineol	0.96282	0.0371796	positive
DcaIspE	Dca021269	1,3,8-p-Menthatriene	0.966292	0.0337077	positive
DcaIspE	Dca021269	p-Mentha-1,5,8-triene	0.985485	0.0145145	positive
DcaIspE	Dca021269	(±)-Theaspirane	0.960989	0.0390111	positive
DcaIspE	Dca021269	(-)-Terpinen-4-ol	0.991383	0.00861709	positive
DcaIspE	Dca021269	2-exo-hydroxy-1,8-cineole	0.963598	0.036402	positive
DcaIspF	Dca001950	gamma-Terpinene	0.992219	0.00778075	positive
DcaIspF	Dca001950	L-.alpha.-Terpineol	0.970807	0.0291934	positive
DcaIspF	Dca001950	(-)-Terpinen-4-ol	0.963808	0.0361925	positive
DcaIspH	Dca001331	gamma-Terpinene	0.969843	0.0301574	positive
DcaIspH	Dca001331	1,3,8-p-Menthatriene	0.950311	0.0496886	positive
DcaIspH	Dca001331	.alpha.-Ionone	0.970801	0.0291991	positive
DcaACAT	Dca017821	p-Mentha-1,5,8-triene	0.980561	0.0194386	positive
DcaACAT	Dca017821	(-)-Terpinen-4-ol	0.980603	0.019397	positive
DcaHMGR	Dca007942	p-Mentha-1,5,8-triene	0.98587	0.0141305	positive
DcaHMGR	Dca007942	(±)-Theaspirane	0.957094	0.0429065	positive
DcaHMGR	Dca007942	(-)-Terpinen-4-ol	0.981038	0.0189624	positive
DcaHMGR	Dca011755	p-Mentha-1,5,8-triene	0.9954	0.00459956	positive
DcaHMGR	Dca011755	(±)-Theaspirane	0.985389	0.014611	positive
DcaHMGR	Dca011755	2-exo-hydroxy-1,8-cineole	0.967855	0.032145	positive
DcaHMGR	Dca015960	p-Mentha-1,5,8-triene	0.981149	0.0188506	positive
DcaHMGR	Dca015960	(-)-Terpinen-4-ol	0.986332	0.013668	positive
DcaHMGS	Dca001564	p-Mentha-1,5,8-triene	0.966126	0.0338742	positive
DcaHMGS	Dca001564	alpha-phellandren-8-ol	0.958465	0.0415346	positive
DcaHMGS	Dca001564	(-)-Terpinen-4-ol	0.98352	0.0164797	positive
DcaHMGS	Dca006980	p-Mentha-1,5,8-triene	0.980719	0.0192815	positive
DcaHMGS	Dca006980	(-)-Terpinen-4-ol	0.976733	0.0232672	positive
DcaHMGS	Dca006981	gamma-Terpinene	0.964429	0.0355707	positive
DcaHMGS	Dca006981	.alpha.-Ionone	0.968141	0.0318593	positive
DcaHMGS	Dca028639	p-Mentha-1,5,8-triene	0.964321	0.0356794	positive
DcaHMGS	Dca028639	alpha-phellandren-8-ol	0.962971	0.0370288	positive
DcaHMGS	Dca028639	(-)-Terpinen-4-ol	0.977635	0.0223649	positive
DcaTPS	Dca000724	1,3,8-p-Menthatriene	0.980691	0.019309	positive
DcaTPS	Dca000724	p-Mentha-1,5,8-triene	0.993042	0.00695777	positive
DcaTPS	Dca000724	2,3-Dehydro-1,8-cineole	0.975343	0.0246566	positive
DcaTPS	Dca000724	(±)-Theaspirane	0.983808	0.0161916	positive
DcaTPS	Dca000724	(-)-Terpinen-4-ol	0.970556	0.0294441	positive
DcaTPS	Dca000724	2-exo-hydroxy-1,8-cineole	0.989005	0.010995	positive
DcaTPS	Dca000725	p-Mentha-1,5,8-triene	0.986411	0.0135885	positive
DcaTPS	Dca000725	(±)-Theaspirane	0.95895	0.0410499	positive
DcaTPS	Dca000725	(-)-Terpinen-4-ol	0.988803	0.0111971	positive
DcaTPS	Dca000725	2-exo-hydroxy-1,8-cineole	0.955297	0.0447029	positive
DcaTPS	Dca000728	1,3,8-p-Menthatriene	0.95053	0.0494698	positive
DcaTPS	Dca000728	p-Mentha-1,5,8-triene	0.985879	0.0141207	positive
DcaTPS	Dca000728	(±)-Theaspirane	0.958231	0.0417686	positive
DcaTPS	Dca000728	(-)-Terpinen-4-ol	0.989575	0.0104254	positive
DcaTPS	Dca000728	2-exo-hydroxy-1,8-cineole	0.955152	0.0448483	positive
DcaTPS	Dca003295	1,3,8-p-Menthatriene	0.950867	0.0491328	positive
DcaTPS	Dca003295	p-Mentha-1,5,8-triene	0.987376	0.0126239	positive
DcaTPS	Dca003295	(±)-Theaspirane	0.960732	0.0392678	positive
DcaTPS	Dca003295	(-)-Terpinen-4-ol	0.988296	0.0117039	positive
DcaTPS	Dca003295	2-exo-hydroxy-1,8-cineole	0.957268	0.0427325	positive
DcaTPS	Dca007746	1,3,8-p-Menthatriene	0.950494	0.0495062	positive
DcaTPS	Dca007746	p-Mentha-1,5,8-triene	0.985825	0.0141754	positive
DcaTPS	Dca007746	(±)-Theaspirane	0.958138	0.041862	positive
DcaTPS	Dca007746	(-)-Terpinen-4-ol	0.989613	0.0103874	positive
DcaTPS	Dca007746	2-exo-hydroxy-1,8-cineole	0.955064	0.0449361	positive
DcaTPS	Dca007747	1,3,8-p-Menthatriene	0.950475	0.0495246	positive
DcaTPS	Dca007747	p-Mentha-1,5,8-triene	0.985819	0.0141813	positive
DcaTPS	Dca007747	(±)-Theaspirane	0.958126	0.0418741	positive
DcaTPS	Dca007747	(-)-Terpinen-4-ol	0.989613	0.010387	positive
DcaTPS	Dca007747	2-exo-hydroxy-1,8-cineole	0.955047	0.0449526	positive
DcaTPS	Dca010855	β-Sesquiphellandrene	0.983407	0.0165926	positive
DcaTPS	Dca010855	(-)-(1S,5S,7R)-β-trans-bergamotene	0.983948	0.0160521	positive
DcaTPS	Dca011214	p-Mentha-1,5,8-triene	0.985055	0.0149447	positive
DcaTPS	Dca011214	Carvotanacetone	0.971943	0.0280566	positive
DcaTPS	Dca011214	(±)-Theaspirane	0.989751	0.0102494	positive
DcaTPS	Dca011214	2-exo-hydroxy-1,8-cineole	0.968634	0.0313658	positive
DcaTPS	Dca026890	Elemol	0.979491	0.0205088	positive
DcaTPS	Dca026890	6,9-Dihydroxy-7-megastigmen-3-one	0.980185	0.0198153	positive

## Sheet: table S6
Table S6. qRT-PCR primer list.
Name	Sequence (5’-3’)
DcaTPS05	CCCCAACATAATTCTTTTCGAGTC
	TTGAGATCACTTCCTTCATTCCAAG
DcaTPS28	GCATATTTCATTGAAGCAATGTGGT
	TCGAGCAAGCATGCTTGAATACTG
DcaTPS21	GTGATATAACTGAGAGTAAAGGGGT
	GTCTTGCTAGCAAAATAAAGG
DcaTPS39	CTTACACCTGATGCAGAATCCAA
	GAGTTCTCAGAGTTGTAGAACATCT
DcaTPS35	ACAAAAATTTTCACAGAGCAACATT
	ATTGTTTTCCCAATCCAAACATCAT
DcaTPS30	TTATACTTTGATGTTACTCGTTACT
	ATATTCACCATTCAATAATTTCC
Actin	CATAATTTACAAGATTGATGAGA
	TGCTTGCAACTCCACCTGGA
